# Supplementary material for: TOSCA: an automated Tumor Only Somatic CAlling workflow for somatic mutation detection without matched normal samples
Source: Bioinform Adv. 2022 Sep 26;2(1):vbac070. doi: 10.1093/bioadv/vbac070 (PMC9710689; doi:10.1093/bioadv/vbac070)
Supplement: vbac070_Supplementary_Data [file vbac070_supplementary_data.zip]

Archive with 2 entries (2 files):
- Supplementary_Table1.xlsx
- SupplementaryFile1.pdf
