# Supplementary material for: TOSCA: an automated Tumor Only Somatic CAlling workflow for somatic mutation detection without matched normal samples
Source: Bioinform Adv. 2022 Sep 26;2(1):vbac070. doi: 10.1093/bioadv/vbac070 (PMC9710689; doi:10.1093/bioadv/vbac070)
Supplement: vbac070_Supplementary_Data [file vbac070_supplementary_data.zip › Supplementary_Table1.xlsx]

## Sheet: Summary TS validation
Validation study	Algorithm	Average Coverage	% Mapped	Call rate	Sensitivity	Specificity	F1_Score
All variants in 10 T-LBL samples with matched-normal as gold standard	(pure tumor-only method)	700X	1	100 % (655/655)	0,91 (255/279)	0,88 (330/376)	0.87766
	(hybrid method)				0,96 (269/279)	0,96 (361/376)	0.96

## Sheet: Summary WES validation
Validation study	Algorithm	Average Coverage	% Mapped	Call rate	Sensitivity	Specificity	F1_Score
tumor-normal reference sample HCC1395BL - HCC1395	(pure tumor-only method)	2500X	1	100 % (41571/41571)	0,69 (790/1146)	0,75 (30318/40425)	0.718
	(hybrid method)				0,957 (1100/1146)	0,949 (38403/40425)	0.95
